# Supplementary material for: Staphylococcus saprophyticus Proteomic Analyses Elucidate Differences in the Protein Repertories among Clinical Strains Related to Virulence and Persistence
Source: Pathogens. 2020 Jan 19;9(1):69. doi: 10.3390/pathogens9010069 (PMC7169411; doi:10.3390/pathogens9010069)
Supplement: Supplementary file 1 [file pathogens-09-00069-s001.zip]

Archive with 4 entries (3 files):
- New folder/
- New folder/Figure S1.pdf
- New folder/Figure S2.pdf
- New folder/Supplementary Table 1.pdf
